# Supplementary material for: Precise Tuning of Polymeric Fiber Dimensions to Enhance the Mechanical Properties of Alginate Hydrogel Matrices
Source: Polymers (Basel). 2021 Jul 2;13(13):2202. doi: 10.3390/polym13132202 (PMC8271374; doi:10.3390/polym13132202)
Supplement: Supplementary file 1 [file polymers-13-02202-s001.zip]

Archive with 1 entries (1 files):
- polymers-1256871-supplementary.pdf
